# Supplementary material for: Effects of Ovine Monocyte-Derived Macrophage Infection by Recently Isolated Toxoplasma gondii Strains Showing Different Phenotypic Traits
Source: Animals (Basel). 2022 Dec 7;12(24):3453. doi: 10.3390/ani12243453 (PMC9774764; doi:10.3390/ani12243453)
Supplement: Supplementary file 1 [file animals-12-03453-s001.zip]

Archive with 1 entries (1 files):
- animals-2006104-supplementary.pdf
